# Supplementary material for: Antimicrobial resistance of rapidly growing mycobacteria isolated from companion animals in Taiwan
Source: Microbiol Spectr. 2025 May 19;13(7):e03074-24. doi: 10.1128/spectrum.03074-24 (PMC12211053; doi:10.1128/spectrum.03074-24)
Supplement: Table S1 — Detailed information on all rapidly growing mycobacteria isolates (n = 44). [file spectrum.03074-24-s0001.xlsx]

## Sheet: table S1
Table S1: Detailed information on all rapidly growing mycobacteria isolates (n = 44)
Animal	Species	Case No.	Subspecies	AK	GM	rrs gene	AZM3d	AZM14d	CLR3d	CLR14d	erm gene	erm (41) position 28	FOX	IPM	ENR	CIP	LEV	MOX	DO	LZD	SXT	AMC	Region	Year	Sites of isolation, infection, and notes	Previous treatments	Name	Sort
Dog	M. abscessus	CMAB-1	massiliense	8	32	wild type	1	4	<1	<1	246 bp	T	16	8	>4	>4	8	8	>16	<4	>8	>4	Taipei	2020	Localized cutaneous infection		Momo	1
Dog	M. abscessus	CMAB-10a	abscessus	8	8	wild type	<1	>16	<1	>16	522 bp	T	32	8	>4	>4	4	>8	>16	4	>8	>4	Taichung	2021	Localized cutaneous infection, pyogranulomatous	Penicillin G, enrofloxacin, azithromycin, meropenem	楊糖	8
Dog	M. abscessus	CMAB-12	massiliense	32	8	wild type	4	8	<1	<1	246 bp	T	32	8	>4	>4	8	>8	>16	8	8	>4	Taipei	2021	Localized cutaneous infection, pyogranulomatous	Glucocorticoid	姆拉	9
Dog	M. abscessus	CMAB-2	massiliense	8	8	wild type	2	16	<1	<1	246 bp	T	16	8	>4	>4	8	>8	>16	<4	8	>4	Taichung	2020	Localized cutaneous infection		Dobby	2
Dog	M. abscessus	CMAB-3	abscessus	<8	16	wild type	<1	8	<1	<1	522 bp	C	16	8	>4	>4	8	>8	>16	<4	>8	>4	New Taipei	2019	Localized cutaneous infection, pyogranulomatous	Azithromycin	樂樂	3
Dog	M. abscessus	CMAB-4	massiliense	<8	16	wild type	4	>16	<1	<1	246 bp	T	32	8	>4	>4	8	>8	>16	4	>8	>4	Kaohsiung	2020	Localized cutaneous infection		球球1	4
Dog	M. abscessus	CMAB-5a	massiliense	8	16	wild type	1	4	<1	<1	246 bp	T	16	8	>4	>4	8	>8	>16	4	>8	>4	New Taipei	2020	Localized cutaneous infection, pyogranulomatous	Glucocorticoid (prednisolone), enrofloxacin, cephalexin, doxycycline,	嘟比	5
Dog	M. abscessus	CMAB-8	massiliense	16	16	wild type	1	8	<1	<1	246 bp	T	16	16	>4	>4	8	>8	>16	4	>8	>4	Taipei	2020	Localized cutaneous infection, pyogranulomatous		球球2	6
Dog	M. abscessus	CMAB-9	bolletii	8	4	wild type	4	8	<1	<1	522 bp	C	32	8	>4	>4	16	>8	>16	8	>8	>4	Pingtung	2021	Localized cutaneous infection, pyogranulomatous	Azithromycin	蝙蝠	7
Cat	M. abscessus	FMAB-1	massiliense	8	16	wild type	<1	4	<1	<1	246 bp	T	32	16	>4	>4	8	>8	>16	4	8	>4	Taichung	2021	Localized cutaneous infection	Cefovectin, clindamycin	純純	1
Cat	M. abscessus	FMAB-10	abscessus	16	16	wild type	4	>16	<1	>16	522 bp	T	32	4	>4	>4	16	>8	>16	8	>8	>4	Kaohsiung	2021	Respiratory infection (bronchoalveolar lavage)		Ocean	2
Cat 16	M. abscessus	FMAB-11	bolletii	8	4	wild type	2	8	<1	<1	522 bp	C	16	8	>4	>4	8	>8	>16	4	>8	>4	Taipei	2018	Lipoid pneumonia (necropsy)	Glucocorticoid, doxycycline, enrofloxacin, amoxicillin/clavulanate, azithromycin, clindamycin, imipenem	佑佑	3
Cat	M. abscessus	FMAB-12	massiliense	16	8	wild type	2	2	<1	<1	246 bp	T	32	8	>4	4	8	>8	>16	8	4	>4	Taichung	2021	Pneumonia (Lung tissue fine needle aspiration)		黑糖	4
Cat 5	M. abscessus	FMAB-13a	abscessus	16	8	wild type	8	>16	<1	>16	522 bp	T	16	4	>4	>4	4	8	>16	16	>8	>4	Taichung	2020	Urine (cystocentesis)		福樂	5
Cat	M. abscessus	FMAB-2a	massiliense	32	8	wild type	2	4	<1	<1	246 bp	T	16	8	4	4	16	>8	>16	4	8	>4	Taipei	2021	Localized cutaneous infection		蛋餅	6
Cat	M. abscessus	FMAB-4	massiliense	32	16	wild type	<1	2	<1	<1	246 bp	T	32	4	>4	>4	16	>8	>16	16	>8	>4	Hsinchu	2021	Localized cutaneous infection, animal bite	Cefovecin	咪娜	7
Cat	M. abscessus	FMAB-5	abscessus	<8	16	wild type	<1	>16	<1	>16	522 bp	T	32	8	>4	>4	8	>8	>16	8	>8	>4	Hualien	2018	Urethrostomy surgical wound infection		咪咪	8
Cat	M. abscessus	FMAB-6a	abscessus	8	16	wild type	16	>16	2	>16	522 bp	T	64	8	>4	>4	16	>8	>16	16	>8	>4	Taoyuan	2020	Esophagostomy tube surgical wound infection	Enrofloxacin and clarithromycin	圓仔	9
Cat	M. abscessus	FMAB-8	massiliense	8	16	wild type	2	16	<1	1	246 bp	T	32	8	>4	>4	8	>8	>16	4	>8	>4	Taichung	2018	Respiratory infection (bronchoalveolar lavage, pure culture*)		Didi	10
Cat	M. abscessus	FMAB-9	massiliense	8	4	wild type	<1	8	<1	<1	246 bp	T	16	8	>4	>4	16	>8	>16	4	8	>4	Taichung	2019	Respiratory infection (bronchoalveolar lavage)		Miu Miu	11
Cat	M. chelonae	FMCH-1	N/A	<8	<4	wild type	8	16	<1	<1	negative	N/A	16	8	0.5	2	<1	0.5	>16	<4	1	>4	Taichung	2019	Respiratory infection (bronchoalveolar lavage)		小乖	19
Dog	M. fortuitum	CMFC-1	N/A	<8	<4	wild type	4	>16	<1	2	negative	N/A	16	4	0.25	0.5	<1	0.5	1	8	>8	>4	Taoyuan	2019	Localized cutaneous infection		芊芊	10
Dog	M. fortuitum	CMFC-10a	N/A	<8	4	wild type	>16	>16	>16	>16	positive	N/A	64	8	1	0.5	<1	0.5	>16	8	>8	>4	Kaohsiung	2021	Localized cutaneous infection, pyogranulomatous	Amoxicillin/clavulanate, vancomycin, enrofloxacin, ciprofloxacin	Jaquar	17
Dog	M. fortuitum	CMFC-13a	N/A	<8	8	wild type	>16	>16	8	>16	positive	N/A	64	<4	0.25	<0.25	<1	<0.5	2	16	4	>4	New Taipei	2021	Localized cutaneous infection, pyogranulomatous	Cephalexin, enrofloxacin, and amoxicillin, surgical resection	蹦啾a	18
Dog	M. fortuitum	CMFC-15	N/A	8	8	wild type	>16	>16	>16	>16	positive	N/A	128	<4	0.5	0.5	<1	<0.5	>16	<4	>8	>4	Hualien	2021	Localized cutaneous infection		阿呆	19
Dog	M. fortuitum	CMFC-16a	N/A	<8	4	wild type	8	>16	<1	2	negative	N/A	32	8	0.5	1	<1	1	1	16	>8	>4	Hsinchu	2018	Lymphadenitis (lymph node fine needle aspiration)		米魯	20
Dog	M. fortuitum	CMFC-2	N/A	<8	4	wild type	>16	>16	1	2	negative	N/A	16	<4	0.5	0.5	<1	0.5	2	8	>8	4	Taichung	2018	Localized cutaneous infection		紅豆泥	11
Dog	M. fortuitum	CMFC-3	N/A	8	16	wild type	8	>16	>16	>16	positive	N/A	32	<4	<0.25	<0.25	<1	<0.5	2	<4	>8	>4	Taoyuan	2018	Localized cutaneous infection, pyogranulomatous	Glucocorticoid and amoxicillin	阿寶	12
Dog	M. fortuitum	CMFC-4	N/A	<8	16	wild type	4	>16	<1	8	positive	N/A	16	<4	<0.25	<0.25	<1	<0.5	1	<4	0.5	4	Hsinchu	2019	Localized cutaneous infection		小橘1	13
Dog	M. fortuitum	CMFC-5	N/A	8	4	wild type	>16	>16	>16	>16	positive	N/A	128	8	0.5	0.5	<1	0.5	>16	8	>8	>4	Kaohsiung	2019	Localized cutaneous infection, pyogranulomatous	Cephalexin	OV	14
Dog	M. fortuitum	CMFC-6a	N/A	8	4	wild type	>16	>16	>16	>16	positive	N/A	64	4	0.5	0.25	<1	<0.5	>16	8	>8	>4	Tainan	2020	Localized cutaneous infection		夏綠蒂	15
Dog	M. fortuitum	CMFC-8a	N/A	<8	8	wild type	8	>16	<1	>16	positive	N/A	32	4	>4	>4	4	2	>16	<4	4	>4	Taichung	2021	Localized cutaneous infection, pyogranulomatous	Amoxicillin/clavulanate and doxycycline	小黑	16
Cat	M. fortuitum	FMFC-1e	N/A	<8	8	wild type	>16	>16	8	>16	positive	N/A	32	<4	>4	4	4	4	>16	8	>8	>4	Kaohsiung	2020	Localized cutaneous infection, pyogranulomatous	Clarithromycin	Uno	12
Cat	M. fortuitum	FMFC-6	N/A	<8	8	wild type	>16	>16	8	>16	positive	N/A	32	<4	<0.25	<0.25	<1	<0.5	>16	<4	<0.5	4	New Taipei	2021	Respiratory infection (bronchoalveolar lavage, pure culture*)	Enrofloxacin, doxycycline	歐拉	13
Cat	M. houstonense	FMFCS-4	N/A	<8	4	wild type	8	>16	1	2	negative	N/A	16	<4	1	1	1	1	1	16	8	>4	Taichung	2021	Lipoid pneumonia (bronchoalveolar lavage)	Glucocorticoid (prednisolone), enrofloxacin, doxycycline, itraconazole.	小不點	17
Dog	M. mageritnese	CMFCS-2	N/A	128	>64	wild type	>16	>16	>16	>16	positive	N/A	32	8	0.5	0.25	<1	<0.5	>16	<4	>8	>4	Taichung	2020	Lymphadenitis (lymph node fine needle aspiration)	Amoxicillin/clavulanate	Kiwi	23
Cat	M. mageritnese	FMFCS-1	N/A	128	>64	wild type	>16	>16	>16	>16	positive	N/A	32	4	0.25	0.25	<1	<0.5	>16	<4	>8	>4	Kaohsiung	2019	Respiratory infection (bronchoalveolar lavage, mixed growth, with Chryseobacterium)		花花	14
Cat	M. mucogenicum	FMFCS-2	N/A	8	16	wild type	8	>16	1	1	negative	N/A	16	<4	0.5	1	<1	1	>16	<4	<0.5	>4	Taichung	2020	Respiratory infection (bronchoalveolar lavage)	Levofloxacin	奇奇	15
Cat	M. mucogenicum	FMFCS-3	N/A	32	16	wild type	16	>16	<1	2	negative	N/A	16	<4	2	4	2	4	>16	8	0.5	>4	Kaohsiung	2021	Respiratory infection (bronchoalveolar lavage)		小橘2	16
Dog	M. nivoides	CMN-1	N/A	<8	8	wild type	<1	<1	<1	<1	negative	N/A	8	<4	>4	<0.25	<1	<0.5	<0.5	<4	<0.5	4	Taichung	2020	Localized cutaneous infection		邱茜	25
Dog	M. peregrinum	CMFCS-1	N/A	8	<4	wild type	1	4	<1	<1	negative	N/A	32	8	>4	4	8	>8	>16	<4	>8	>4	Taipei	2021	Localized cutaneous infection	Amoxicillin	一撮	22
Dog 25	M. porcinum	CMFCS-3	N/A	<8	<4	wild type	4	>16	<1	>16	positive	N/A	32	<4	0.5	0.5	<1	0.5	>16	<4	8	4	Kaohsiung	2020	Prostate fluid (fine needle aspiration)	Prostate fluid	可可	21
Dog	M. smegmatis	CSME-1	N/A	<8	8	wild type	1	8	<1	4	negative	N/A	<8	<4	<0.25	<0.25	<1	<0.5	1	<4	>8	0.25	Taichung	2019	Respiratory infection (bronchoalveolar lavage)		小隻	24
Cat 17	M. smegmatis	FSME-1	N/A	<8	<4	wild type	8	>16	<1	>16	positive	N/A	<8	<4	0.25	<0.25	<1	<0.5	<0.5	<4	<0.5	2	Taichung	2018	Lipoid pneumonia (necropsy)	Glucocorticoid, enrofloxacin, ampicillin/sulbactam, metronidazole	桔子	18
MIC: µg/mL
N/A: not available
rrs gene: rrs sequence wild type (position 1405-1409 = GTCAC ), (position 1491-1496 = GAAGTC) (Escherichia coli numbering system).
* Pure culture: The bacterial isolate was identified as a pure culture.
