# Supplementary material for: Antimicrobial resistance of rapidly growing mycobacteria isolated from companion animals in Taiwan
Source: Microbiol Spectr. 2025 May 19;13(7):e03074-24. doi: 10.1128/spectrum.03074-24 (PMC12211053; doi:10.1128/spectrum.03074-24)
Supplement: Table S2 — Rapidly growing mycobacteria isolates (n = 27) from follow-up examinations of 11 patients. [file spectrum.03074-24-s0002.xlsx]

## Sheet: 工作表1
Table S2: Rapidly growing mycobacteria isolates (n = 27) from follow-up examinations of 11 patients
Animal	Species	Case No.	Subspecies	AK	GM	rrs gene	AZM3d	AZM14d	CLR3d	CLR14d	erm (41)	erm (41) pos. 28	FOX	IPM	ENR	CIP	LEV	MOX	Gyrase A pos. 83	DO	LZD	SXT	AMC	Culture result	Region	Year	Sites of isolation, infection and notes	Previous treatments
dog 5	M. abscessus	CMAB-5a	massiliense	8	16	wild type	1	4	<1	<1	246 bp	T	16	8	>4	>4	8	>8	ND	>16	4	>8	>4	pure M. massiliense	New Taipei	2020	Localized cutaneous infection, pyogranulomatous	Glucocorticoid (prednisolone), enrofloxacin, cephalexin, doxycycline,
dog 5	M. abscessus	CMAB-5b	massiliense	*	*	*	*	*	*	*	*	*	*	*	*	*	*	*	ND	*	*	*	*	pure M. massiliense	New Taipei	2020	Localized cutaneous infection, pyogranulomatous	Enrofloxacin clarithromycin
dog 5	M. abscessus	CMAB-5c	massiliense	*	*	*	*	*	*	*	*	*	*	*	*	*	*	*	ND	*	*	*	*	pure M. massiliense	New Taipei	2020	Localized cutaneous infection, pyogranulomatous	Enrofloxacin clarithromycin
dog 8	M. abscessus	CMAB-10a	abscessus	8	8	wild type	<1	>16	<1	>16	522 bp	T	32	8	>4	>4	4	>8	ND	>16	4	>8	>4	M. abscessus mixed with Klebsiella pneumoniae	Taichung	2021	Localized cutaneous infection, pyogranulomatous	Penicillin G, enrofloxacin, azithromycin, meropenem
dog 8	M. abscessus	CMAB-10b	abscessus	*	*	*	*	*	*	*	*	*	*	*	*	*	*	*	ND	*	*	*	*	pure M. abscessus	Taichung	2021	Localized cutaneous infection
dog 15	M. fortuitum	CMFC-6a	N/A	8	4	wild type	>16	>16	>16	>16	positive	N/A	64	4	0.5	0.25	<1	<0.5	ND	>16	8	>8	>4	pure M. fortuitum	Tainan	2020	Localized cutaneous infection
dog 15	M. fortuitum	CMFC-6b	N/A	*	*	*	*	*	*	*	*	N/A	*	*	*	*	*	*	ND	*	*	*	*	M. fortuitum mixed with Klebsiella pneumoniae	Tainan	2020	Localized cutaneous infection
dog 16	M. fortuitum	CMFC-8a	N/A	<8	8	wild type	8	>16	<1	>16	positive	N/A	32	4	>4	>4	4	2	ND	>16	<4	4	>4	pure M. fortuitum	Taichung	2021	Localized cutaneous infection, pyogranulomatous	Amoxicillin/clavulanate and doxycycline
dog 16	M. fortuitum	CMFC-8b	N/A	*	*	wild type	*	*	*	*	positive	N/A	*	*	*	*	*	*	ND	*	*	*	*	pure M. fortuitum	Taichung	2021	Localized cutaneous infection, pyogranulomatous	Amoxicillin/clavulanate and doxycycline
dog 17	M. fortuitum	CMFC-10a	N/A	<8	4	wild type	>16	>16	>16	>16	positive	N/A	64	8	1	0.5	<1	0.5	ND	>16	8	>8	>4	M. fortuitum mixed with Staphylococcus pseudintermedius	Kaohsiung	2021	Localized cutaneous infection, pyogranulomatous	Amoxicillin/clavulanate, vancomycin, enrofloxacin, ciprofloxacin
dog 17	M. fortuitum	CMFC-10b	N/A	<8	*	*	*	*	*	*	positive	N/A	*	*	*	0.25	*	*	ND	*	*	*	*	pure M. fortuitum	Kaohsiung	2021	Localized cutaneous infection, pyogranulomatous	Azithromycin plus ciprofloxacin, surgical resection
dog 17	M. fortuitum	CMFC-10c	N/A	8	*	*	*	*	*	*	positive	N/A	*	*	*	0.25	*	*	ND	*	*	*	*	pure M. fortuitum	Kaohsiung	2021	Localized cutaneous infection, pyogranulomatous	Azithromycin plus ciprofloxacin, surgical resection
dog 18	M. fortuitum	CMFC-13a	N/A	<8	8	wild type	>16	>16	8	>16	positive	N/A	64	<4	0.25	<0.25	<1	<0.5	ND	2	16	4	>4	pure M. fortuitum	New Taipei	2021	Localized cutaneous infection, pyogranulomatous	Cephalexin, enrofloxacin, and amoxicillin, surgical resection
dog 18	M. fortuitum	CMFC-13b	N/A	*	*	*	*	*	*	*	*	N/A	*	*	0.5	*	*	*	ND	*	*	*	*	pure M. fortuitum	New Taipei	2021	Localized cutaneous infection, pyogranulomatous
dog 20	M. fortuitum	CMFC-16a	N/A	<8	4	wild type	8	>16	<1	2	negative	N/A	32	8	0.5	1	<1	1	ND	1	16	>8	>4	pure M. fortuitum	Hsinchu	2018	Lymphadenitis (lymph node fine needle aspiration)
dog 20	M. fortuitum	CMFC-16b	N/A	*	*	*	*	*	*	*	*	N/A	*	*	*	*	*	*	ND	*	*	*	*	pure M. fortuitum	Hsinchu	2018	Lymphadenitis (lymph node fine needle aspiration)
cat 5	M. abscessus	FMAB-13a	abscessus	16	8	wild type	8	>16	<1	>16	522 bp	T	16	4	>4	>4	4	8	ND	>16	16	>8	>4	pure M. abscessus	Taichung	2020	Urine (cystocentesis)
cat 5	M. abscessus	FMAB-13b	abscessus	*	*	*	*	*	*	*	*	*	*	*	*	*	*	*	ND	*	*	*	*	pure M. abscessus	Taichung	2020	Urine (cystocentesis)
cat 6	M. abscessus	FMAB-2a	massiliense	32	8	wild type	2	4	<1	<1	246 bp	T	16	8	4	4	16	>8	ND	>16	4	8	>4	pure M. massiliense	Taipei	2021	Localized cutaneous infection
cat 6	M. abscessus	FMAB-2b	massiliense	*	*	*	*	*	*	*	*	*	*	*	*	*	*	*	ND	*	*	*	*	pure M. massiliense	Taipei	2021	Localized cutaneous infection
cat 9	M. abscessus	FMAB-6a	abscessus	8	16	wild type	16	>16	2	>16	522 bp	T	64	8	>4	>4	16	>8	ND	>16	16	>8	>4	pure M. abscessus	Taoyuan	2020	Esophagostomy tube surgical wound infection	Enrofloxacin and clarithromycin
cat 9	M. abscessus	FMAB-6b	abscessus	*	*	*	*	*	*	*	*	*	*	*	*	*	*	*	ND	*	*	*	*	M. abscessus mixed with Pseudomonas aeruginosa	Taoyuan	2020	Esophagostomy tube surgical wound infection	Enrofloxacin and clarithromycin
cat 12	M. fortuitum	FMFC-1a	N/A	<8	8	wild type	>16	>16	4	>16	positive	N/A	32	<4	<0.25	<0.25	<1	<0.5	S (Serine)	>16	8	>8	>4	pure M. fortuitum	Kaohsiung	2020	Localized cutaneous infection, pyogranulomatous	Enrofloxacin
cat 12	M. fortuitum	FMFC-1b	N/A	*	*	*	*	*	4	*	*	*	*	*	4	2	4	2	W (Tryptophan)	*	*	*	*	pure M. fortuitum	Kaohsiung	2020	Localized cutaneous infection, pyogranulomatous	Clarithromycin
cat 12	M. fortuitum	FMFC-1c	N/A	*	*	*	*	*	4	*	*	*	*	*	>4	2	4	2	W (Tryptophan)	*	*	*	*	pure M. fortuitum	Kaohsiung	2020	Localized cutaneous infection, pyogranulomatous	Clarithromycin
cat 12	M. fortuitum	FMFC-1d	N/A	*	*	*	*	*	4	*	*	*	*	*	4	2	4	2	W (Tryptophan)	*	*	*	*	pure M. fortuitum	Kaohsiung	2020	Localized cutaneous infection, pyogranulomatous	Clarithromycin
cat 12	M. fortuitum	FMFC-1e	N/A	*	*	*	*	*	8	*	*	*	*	*	>4	4	4	4	W (Tryptophan)	*	*	*	*	pure M. fortuitum	Kaohsiung	2020	Localized cutaneous infection, pyogranulomatous	Clarithromycin
MIC: µg/mL
ND: not detected
N/A: not available
* The data are consistent with the above (the same as the initial isolation results).
rrs gene: rrs sequence wild type (position 1405-1409 = GTCAC ), (position 1491-1496 = GAAGTC) (Escherichia coli numbering system).
Pure: The bacterial isolate was identified as a pure culture.
DNA Gyrase A: Ser-83 to Trp in isolate FMFC-1
The detection method for the Gyrase A position 83 mutation followed a previous study: Guillemin I, Cambau E, Jarlier V. 1995. Sequences of conserved region in the A subunit of DNA gyrase from nine species of the genus Mycobacterium: phylogenetic analysis and implication for intrinsic susceptibility to quinolones. Antimicrob Agents Chemother 39:2145-9.
